# Supplementary material for: Integrating traditional omics and machine learning approaches to identify microbial biomarkers and therapeutic targets in pediatric inflammatory bowel disease
Source: Front Pharmacol. 2025 Apr 14;16:1545392. doi: 10.3389/fphar.2025.1545392 (PMC12034630; doi:10.3389/fphar.2025.1545392)
Supplement: Supplementary file 1 [file Table2.xlsx]

## Sheet: Sheet1
Model	random_state	max_iter	n_estimators	kernel	probability	use_label_encoder	eval_metric
Logistic Regression	42	1000
Random Forest	42		100
SVM	42			linear	TRUE
XGBoost	42					FALSE	logloss
