# Supplementary material for: Integrating traditional omics and machine learning approaches to identify microbial biomarkers and therapeutic targets in pediatric inflammatory bowel disease
Source: Front Pharmacol. 2025 Apr 14;16:1545392. doi: 10.3389/fphar.2025.1545392 (PMC12034630; doi:10.3389/fphar.2025.1545392)
Supplement: Supplementary file 2 [file Table1.xlsx]

## Sheet: Sheet1
Supplementary Table S1. Baseline Characteristics of Pediatric IBD Patients
Characteristic	IBD (n=19)	Non-IBD (n=17)
Age (years, mean ± SD)	13.4 ± 2.0	12.9 ± 2.3
Sex (male : female)	11:08:00	09:08:00
Weight (kg, mean ± SD)	44.8 ± 9.5	47.0 ± 11.2
Height (cm, mean ± SD)	151.2 ± 12.0	154.5 ± 13.1
Diagnosis (for IBD only)	CD: 12 (63.2%), UC: 7 (36.8%)	-
Disease duration (years, median [range]) (IBD only)	2.5 [0.5-5.0]	-
Anemia (Hb < 12 g/dL)	6 (31.6%)	4 (23.5%)
Elevated CRP (>5 mg/L)	16 (84.2%)	9 (52.9%)
Extraintestinal manifestations (IBD only)	5 (26.3%)	-
History of IBD-related surgery (IBD only)	3 (15.8%)	-
Family history of IBD (IBD only)	3 (15.8%)	-
